# Supplementary material for: Lassa Virus Infection of Primary Human Airway Epithelial Cells
Source: Viruses. 2025 Apr 22;17(5):592. doi: 10.3390/v17050592 (PMC12116150; doi:10.3390/v17050592)
Supplement: Supplementary file 1 [file viruses-17-00592-s001.zip]

Archive with 1 entries (1 files):
- viruses-3549101-supplementary.pdf
